# Supplementary material for: The effect of automated text messaging and goal setting on pedometer adherence and physical activity in patients with diabetes: A randomized controlled trial
Source: PLoS One. 2018 May 2;13(5):e0195797. doi: 10.1371/journal.pone.0195797 (PMC5931450; doi:10.1371/journal.pone.0195797)
Supplement: S1 Dataset — (CSV) [file pone.0195797.s001.csv]

link	relative_date	steps	arm	month	minutes
435	0	12051	FB	6	237
435	1	11721	FB	6	277
435	2	8015	FB	6	197
435	3	4047	FB	6	125
435	4	8921	FB	6	212
435	5	10180	FB	6	205
435	6	4532	FB	6	127
435	7	8779	FB	6	129
435	8	6448	FB	6	164
435	9	5270	FB	6	118
435	10	9173	FB	6	224
435	11	4296	FB	6	153
435	12	11115	FB	6	195
435	13	14014	FB	6	207
435	14	73	FB	6	6
435	15	9983	FB	6	184
435	16	5	FB	6	1
435	17	2533	FB	6	82
435	18	16037	FB	7	262
435	19	8613	FB	7	207
435	20	0	FB	NA	NA
435	21	8012	FB	7	300
435	22	0	FB	NA	NA
435	23	4072	FB	7	170
435	24	5985	FB	7	142
435	25	3850	FB	7	130
435	26	0	FB	NA	NA
435	27	8	FB	7	1
435	28	12269	FB	7	210
435	29	19271	FB	7	342
435	30	17117	FB	7	309
435	31	15372	FB	7	300
435	32	11549	FB	7	172
435	33	12725	FB	7	164
435	34	0	FB	NA	NA
435	35	17638	FB	7	234
435	36	4118	FB	7	117
435	37	5054	FB	7	181
435	38	9719	FB	7	164
435	39	11622	FB	7	212
435	40	6484	FB	7	138
435	41	10522	FB	7	159
435	42	0	FB	NA	NA
435	43	17691	FB	7	227
435	44	9512	FB	7	226
435	45	9647	FB	7	184
435	46	13049	FB	7	263
435	47	32	FB	7	3
435	48	0	FB	NA	NA
435	49	0	FB	NA	NA
435	50	0	FB	NA	NA
435	51	0	FB	NA	NA
435	52	0	FB	NA	NA
435	53	0	FB	NA	NA
435	54	0	FB	NA	NA
435	55	0	FB	NA	NA
435	56	6966	FB	8	232
435	57	8046	FB	8	205
435	58	5337	FB	8	106
435	59	7020	FB	8	147
435	60	17066	FB	8	294
435	61	8045	FB	8	153
435	62	7873	FB	8	170
435	63	6791	FB	8	151
435	64	0	FB	NA	NA
435	65	0	FB	NA	NA
435	66	0	FB	NA	NA
435	67	0	FB	NA	NA
435	68	15252	FB	8	256
435	69	0	FB	NA	NA
435	70	0	FB	NA	NA
435	71	0	FB	NA	NA
435	72	0	FB	NA	NA
435	73	0	FB	NA	NA
435	74	0	FB	NA	NA
435	75	0	FB	NA	NA
435	76	10355	FB	8	187
435	77	14709	FB	8	235
435	78	11444	FB	8	230
435	79	2722	FB	8	31
435	80	0	FB	NA	NA
435	81	0	FB	NA	NA
435	82	0	FB	NA	NA
435	83	0	FB	NA	NA
435	84	0	FB	NA	NA
435	85	0	FB	NA	NA
435	86	0	FB	NA	NA
435	87	0	FB	NA	NA
435	88	0	FB	NA	NA
435	89	0	FB	NA	NA
435	90	0	FB	NA	NA
435	91	0	FB	NA	NA
435	92	0	FB	NA	NA
435	93	0	FB	NA	NA
435	94	0	FB	NA	NA
435	95	0	FB	NA	NA
435	96	0	FB	NA	NA
435	97	0	FB	NA	NA
435	98	0	FB	NA	NA
435	99	0	FB	NA	NA
435	100	0	FB	NA	NA
435	101	10574	FB	9	205
435	102	10945	FB	9	183
435	103	14320	FB	9	169
435	104	0	FB	NA	NA
435	105	0	FB	NA	NA
435	106	5696	FB	9	174
435	107	3460	FB	9	88
435	108	17846	FB	9	311
435	109	12853	FB	9	219
435	110	13679	FB	10	234
435	111	6086	FB	10	167
435	112	0	FB	NA	NA
435	113	0	FB	NA	NA
435	114	4607	FB	10	158
435	115	4383	FB	10	62
435	116	6234	FB	10	175
435	117	5966	FB	10	127
435	118	5840	FB	10	126
435	119	6129	FB	10	79
435	120	0	FB	NA	NA
435	121	0	FB	NA	NA
435	122	0	FB	NA	NA
435	123	0	FB	NA	NA
435	124	0	FB	NA	NA
435	125	0	FB	NA	NA
435	126	0	FB	NA	NA
435	127	0	FB	NA	NA
435	128	0	FB	NA	NA
435	129	0	FB	NA	NA
435	130	0	FB	NA	NA
435	131	0	FB	NA	NA
435	132	0	FB	NA	NA
435	133	0	FB	NA	NA
435	134	0	FB	NA	NA
435	135	0	FB	NA	NA
435	136	0	FB	NA	NA
435	137	0	FB	NA	NA
435	138	0	FB	NA	NA
435	139	0	FB	NA	NA
435	140	0	FB	NA	NA
435	141	0	FB	NA	NA
435	142	0	FB	NA	NA
435	143	0	FB	NA	NA
435	144	0	FB	NA	NA
435	145	0	FB	NA	NA
435	146	0	FB	NA	NA
435	147	0	FB	NA	NA
435	148	0	FB	NA	NA
435	149	0	FB	NA	NA
435	150	0	FB	NA	NA
435	151	0	FB	NA	NA
435	152	0	FB	NA	NA
435	153	0	FB	NA	NA
435	154	0	FB	NA	NA
435	155	0	FB	NA	NA
435	156	0	FB	NA	NA
435	157	0	FB	NA	NA
435	158	0	FB	NA	NA
435	159	0	FB	NA	NA
435	160	0	FB	NA	NA
435	161	0	FB	NA	NA
435	162	0	FB	NA	NA
435	163	0	FB	NA	NA
435	164	0	FB	NA	NA
435	165	0	FB	NA	NA
435	166	0	FB	NA	NA
435	167	0	FB	NA	NA
435	168	0	FB	NA	NA
435	169	0	FB	NA	NA
435	170	0	FB	NA	NA
435	171	0	FB	NA	NA
435	172	0	FB	NA	NA
435	173	0	FB	NA	NA
435	174	0	FB	NA	NA
435	175	0	FB	NA	NA
435	176	0	FB	NA	NA
435	177	0	FB	NA	NA
435	178	0	FB	NA	NA
435	179	0	FB	NA	NA
435	180	0	FB	NA	NA
1	0	7129	FB	9	125
1	1	6995	FB	9	126
1	2	10248	FB	9	150
1	3	7405	FB	9	104
1	4	5215	FB	9	77
1	5	8030	FB	9	136
1	6	4409	FB	10	74
1	7	10360	FB	10	139
1	8	4426	FB	10	100
1	9	12236	FB	10	168
1	10	6806	FB	10	81
1	11	2280	FB	10	79
1	12	6878	FB	10	121
1	13	6731	FB	10	108
1	14	941	FB	10	60
1	15	5063	FB	10	97
1	16	9832	FB	10	151
1	17	12644	FB	10	131
1	18	271	FB	10	12
1	19	6629	FB	10	109
1	20	4456	FB	10	91
1	21	2366	FB	10	89
1	22	4968	FB	10	79
1	23	9257	FB	10	138
1	24	10844	FB	10	136
1	25	2636	FB	10	96
1	26	5326	FB	10	87
1	27	5547	FB	10	95
1	28	8995	FB	10	135
1	29	4976	FB	10	86
1	30	14212	FB	10	148
1	31	7975	FB	10	103
1	32	1417	FB	10	25
1	33	0	FB	NA	NA
1	34	0	FB	NA	NA
1	35	0	FB	NA	NA
1	36	0	FB	NA	NA
1	37	0	FB	NA	NA
1	38	0	FB	NA	NA
1	39	0	FB	NA	NA
1	40	0	FB	NA	NA
1	41	0	FB	NA	NA
1	42	0	FB	NA	NA
1	43	0	FB	NA	NA
1	44	0	FB	NA	NA
1	45	0	FB	NA	NA
1	46	0	FB	NA	NA
1	47	0	FB	NA	NA
1	48	0	FB	NA	NA
1	49	0	FB	NA	NA
1	50	0	FB	NA	NA
1	51	0	FB	NA	NA
1	52	0	FB	NA	NA
1	53	0	FB	NA	NA
1	54	0	FB	NA	NA
1	55	0	FB	NA	NA
1	56	0	FB	NA	NA
1	57	0	FB	NA	NA
1	58	0	FB	NA	NA
1	59	0	FB	NA	NA
1	60	0	FB	NA	NA
1	61	0	FB	NA	NA
1	62	0	FB	NA	NA
1	63	0	FB	NA	NA
1	64	0	FB	NA	NA
1	65	0	FB	NA	NA
1	66	0	FB	NA	NA
1	67	0	FB	NA	NA
1	68	0	FB	NA	NA
1	69	0	FB	NA	NA
1	70	0	FB	NA	NA
1	71	0	FB	NA	NA
1	72	0	FB	NA	NA
1	73	0	FB	NA	NA
1	74	0	FB	NA	NA
1	75	0	FB	NA	NA
1	76	0	FB	NA	NA
1	77	0	FB	NA	NA
1	78	0	FB	NA	NA
1	79	0	FB	NA	NA
1	80	0	FB	NA	NA
1	81	0	FB	NA	NA
1	82	0	FB	NA	NA
1	83	0	FB	NA	NA
1	84	0	FB	NA	NA
1	85	0	FB	NA	NA
1	86	0	FB	NA	NA
1	87	0	FB	NA	NA
1	88	0	FB	NA	NA
1	89	0	FB	NA	NA
1	90	0	FB	NA	NA
1	91	0	FB	NA	NA
1	92	0	FB	NA	NA
1	93	0	FB	NA	NA
1	94	0	FB	NA	NA
1	95	0	FB	NA	NA
1	96	0	FB	NA	NA
1	97	0	FB	NA	NA
1	98	0	FB	NA	NA
1	99	0	FB	NA	NA
1	100	0	FB	NA	NA
1	101	0	FB	NA	NA
1	102	0	FB	NA	NA
1	103	0	FB	NA	NA
1	104	0	FB	NA	NA
1	105	0	FB	NA	NA
1	106	0	FB	NA	NA
1	107	0	FB	NA	NA
1	108	0	FB	NA	NA
1	109	0	FB	NA	NA
1	110	0	FB	NA	NA
1	111	0	FB	NA	NA
1	112	0	FB	NA	NA
1	113	0	FB	NA	NA
1	114	0	FB	NA	NA
1	115	0	FB	NA	NA
1	116	0	FB	NA	NA
1	117	0	FB	NA	NA
1	118	0	FB	NA	NA
1	119	343	FB	1	14
1	120	4948	FB	1	105
1	121	449	FB	1	21
1	122	3864	FB	1	101
1	123	5400	FB	1	100
1	124	4130	FB	1	75
1	125	5613	FB	1	104
1	126	579	FB	1	27
1	127	0	FB	NA	NA
1	128	1839	FB	1	65
1	129	5441	FB	2	76
1	130	5090	FB	2	119
1	131	2225	FB	2	52
1	132	1928	FB	2	55
1	133	785	FB	2	42
1	134	1869	FB	2	63
1	135	1582	FB	2	66
1	136	5914	FB	2	108
1	137	3872	FB	2	74
1	138	2547	FB	2	37
1	139	5990	FB	2	107
1	140	2006	FB	2	76
1	141	1211	FB	2	56
1	142	289	FB	2	24
1	143	0	FB	NA	NA
1	144	0	FB	NA	NA
1	145	1713	FB	2	53
1	146	1770	FB	2	57
1	147	6372	FB	2	94
1	148	4133	FB	2	74
1	149	443	FB	2	22
1	150	1302	FB	2	48
1	151	1760	FB	2	46
1	152	2353	FB	2	64
1	153	473	FB	2	23
1	154	15837	FB	2	209
1	155	12589	FB	2	176
1	156	8543	FB	2	118
1	157	1689	FB	3	76
1	158	7882	FB	3	131
1	159	0	FB	NA	NA
1	160	62	FB	3	2
1	161	179	FB	3	12
1	162	4821	FB	3	98
1	163	1110	FB	3	45
1	164	6512	FB	3	86
1	165	3858	FB	3	79
1	166	2814	FB	3	68
1	167	2011	FB	3	50
1	168	7374	FB	3	109
1	169	3251	FB	3	71
1	170	6045	FB	3	72
1	171	3518	FB	3	58
1	172	8038	FB	3	143
1	173	5474	FB	3	117
1	174	27	FB	3	2
1	175	5472	FB	3	74
1	176	4145	FB	3	92
1	177	6751	FB	3	90
1	178	4115	FB	3	58
1	179	6177	FB	3	117
1	180	3427	FB	3	60
342	0	6590	FB	11	174
342	1	4885	FB	11	182
342	2	4542	FB	11	248
342	3	11987	FB	11	330
342	4	10333	FB	11	328
342	5	11255	FB	11	329
342	6	7962	FB	11	270
342	7	10296	FB	11	304
342	8	7763	FB	11	220
342	9	3625	FB	11	170
342	10	8603	FB	11	225
342	11	10164	FB	11	295
342	12	10039	FB	11	334
342	13	3761	FB	11	217
342	14	3911	FB	11	237
342	15	5214	FB	11	218
342	16	475	FB	11	26
342	17	8793	FB	12	237
342	18	8117	FB	12	267
342	19	10181	FB	12	300
342	20	7833	FB	12	274
342	21	7176	FB	12	237
342	22	5301	FB	12	185
342	23	6046	FB	12	240
342	24	8783	FB	12	271
342	25	10042	FB	12	288
342	26	8441	FB	12	256
342	27	8084	FB	12	264
342	28	10121	FB	12	315
342	29	6779	FB	12	264
342	30	3625	FB	12	167
342	31	7868	FB	12	208
342	32	12123	FB	12	338
342	33	8453	FB	12	285
342	34	11832	FB	12	335
342	35	8418	FB	12	277
342	36	10228	FB	12	337
342	37	4373	FB	12	191
342	38	9959	FB	12	339
342	39	133	FB	12	10
342	40	6458	FB	12	299
342	41	7163	FB	12	335
342	42	10170	FB	12	276
342	43	5334	FB	12	190
342	44	4220	FB	12	192
342	45	7593	FB	12	241
342	46	10445	FB	12	291
342	47	7948	FB	12	222
342	48	10078	FB	1	287
342	49	7540	FB	1	235
342	50	7074	FB	1	255
342	51	4470	FB	1	189
342	52	5576	FB	1	192
342	53	8614	FB	1	246
342	54	7112	FB	1	257
342	55	10013	FB	1	281
342	56	3211	FB	1	175
342	57	6919	FB	1	266
342	58	1776	FB	1	106
342	59	1755	FB	1	100
342	60	7789	FB	1	249
342	61	9307	FB	1	249
342	62	8595	FB	1	218
342	63	10540	FB	1	338
342	64	5905	FB	1	261
342	65	3484	FB	1	152
342	66	6062	FB	1	306
342	67	7465	FB	1	242
342	68	8678	FB	1	275
342	69	12806	FB	1	343
342	70	3896	FB	1	201
342	71	2637	FB	1	143
342	72	3011	FB	1	140
342	73	12313	FB	1	298
342	74	12325	FB	1	293
342	75	10110	FB	1	278
342	76	9190	FB	1	303
342	77	9222	FB	1	366
342	78	8588	FB	1	211
342	79	2861	FB	2	146
342	80	3728	FB	2	189
342	81	10371	FB	2	272
342	82	10479	FB	2	261
342	83	10898	FB	2	312
342	84	10449	FB	2	304
342	85	4925	FB	2	216
342	86	4492	FB	2	224
342	87	13794	FB	2	281
342	88	9401	FB	2	298
342	89	8849	FB	2	264
342	90	11815	FB	2	366
342	91	8102	FB	2	315
342	92	9170	FB	2	299
342	93	5985	FB	2	258
342	94	3453	FB	2	148
342	95	9060	FB	2	280
342	96	6110	FB	2	225
342	97	9440	FB	2	335
342	98	9864	FB	2	310
342	99	7120	FB	2	278
342	100	3388	FB	2	158
342	101	4947	FB	2	160
342	102	10470	FB	2	283
342	103	7994	FB	2	250
342	104	6363	FB	2	262
342	105	8527	FB	2	252
342	106	3142	FB	2	152
342	107	5856	FB	3	197
342	108	9155	FB	3	268
342	109	10034	FB	3	268
342	110	11183	FB	3	361
342	111	12135	FB	3	393
342	112	6928	FB	3	247
342	113	7370	FB	3	284
342	114	3887	FB	3	163
342	115	4995	FB	3	180
342	116	10854	FB	3	293
342	117	10120	FB	3	294
342	118	10360	FB	3	321
342	119	4694	FB	3	196
342	120	5987	FB	3	237
342	121	2984	FB	3	148
342	122	5337	FB	3	216
342	123	11321	FB	3	340
342	124	8575	FB	3	376
342	125	3171	FB	3	151
342	126	3597	FB	3	168
342	127	6654	FB	3	235
342	128	3763	FB	3	176
342	129	8727	FB	3	278
342	130	10652	FB	3	303
342	131	8931	FB	3	242
342	132	8718	FB	3	292
342	133	9444	FB	3	273
342	134	3086	FB	3	125
342	135	3515	FB	3	167
342	136	10810	FB	3	227
342	137	11989	FB	3	297
342	138	11519	FB	4	341
342	139	10918	FB	4	331
342	140	11092	FB	4	318
342	141	8358	FB	4	311
342	142	6801	FB	4	358
342	143	7412	FB	4	232
342	144	9083	FB	4	246
342	145	7976	FB	4	230
342	146	11038	FB	4	319
342	147	7086	FB	4	215
342	148	6811	FB	4	256
342	149	3335	FB	4	127
342	150	10310	FB	4	290
342	151	9346	FB	4	290
342	152	10052	FB	4	304
342	153	10517	FB	4	325
342	154	8954	FB	4	329
342	155	10742	FB	4	267
342	156	6598	FB	4	239
342	157	8490	FB	4	278
342	158	10731	FB	4	339
342	159	8575	FB	4	271
342	160	11564	FB	4	340
342	161	9222	FB	4	326
342	162	10212	FB	4	295
342	163	13955	FB	4	333
342	164	10992	FB	4	310
342	165	13756	FB	4	354
342	166	9829	FB	4	281
342	167	10553	FB	4	342
342	168	11327	FB	5	346
342	169	9377	FB	5	286
342	170	5590	FB	5	196
342	171	7457	FB	5	251
342	172	9491	FB	5	277
342	173	10167	FB	5	291
342	174	7242	FB	5	258
342	175	6068	FB	5	266
342	176	9100	FB	5	332
342	177	3041	FB	5	141
342	178	6239	FB	5	190
342	179	9326	FB	5	263
342	180	8216	FB	5	275
658	0	2783	FB + R	6	123
658	1	3394	FB + R	6	116
658	2	2377	FB + R	6	75
658	3	2504	FB + R	6	102
658	4	4105	FB + R	6	135
658	5	6265	FB + R	6	184
658	6	3515	FB + R	6	134
658	7	4210	FB + R	6	162
658	8	4774	FB + R	7	182
658	9	5636	FB + R	7	208
658	10	3585	FB + R	7	117
658	11	4216	FB + R	7	149
658	12	3511	FB + R	7	131
658	13	2957	FB + R	7	113
658	14	2304	FB + R	7	100
658	15	4370	FB + R	7	111
658	16	3995	FB + R	7	151
658	17	2711	FB + R	7	95
658	18	3195	FB + R	7	125
658	19	2468	FB + R	7	78
658	20	4959	FB + R	7	160
658	21	3617	FB + R	7	164
658	22	4197	FB + R	7	166
658	23	1885	FB + R	7	57
658	24	2447	FB + R	7	102
658	25	3385	FB + R	7	125
658	26	2037	FB + R	7	103
658	27	5418	FB + R	7	170
658	28	3150	FB + R	7	111
658	29	4943	FB + R	7	184
658	30	2168	FB + R	7	100
658	31	4063	FB + R	7	165
658	32	3136	FB + R	7	127
658	33	7160	FB + R	7	222
658	34	3634	FB + R	7	116
658	35	4116	FB + R	7	144
658	36	174	FB + R	7	11
658	37	1757	FB + R	7	83
658	38	3955	FB + R	7	159
658	39	4266	FB + R	8	157
658	40	6815	FB + R	8	223
658	41	5448	FB + R	8	213
658	42	2476	FB + R	8	78
658	43	3926	FB + R	8	135
658	44	3141	FB + R	8	177
658	45	2852	FB + R	8	133
658	46	2543	FB + R	8	94
658	47	6011	FB + R	8	175
658	48	2519	FB + R	8	89
658	49	1517	FB + R	8	61
658	50	1837	FB + R	8	99
658	51	2514	FB + R	8	97
658	52	0	FB + R	NA	NA
658	53	0	FB + R	NA	NA
658	54	0	FB + R	NA	NA
658	55	0	FB + R	NA	NA
658	56	0	FB + R	NA	NA
658	57	0	FB + R	NA	NA
658	58	0	FB + R	NA	NA
658	59	0	FB + R	NA	NA
658	60	0	FB + R	NA	NA
658	61	0	FB + R	NA	NA
658	62	0	FB + R	NA	NA
658	63	0	FB + R	NA	NA
658	64	389	FB + R	8	21
658	65	3493	FB + R	8	134
658	66	3064	FB + R	8	102
658	67	1507	FB + R	8	60
658	68	1769	FB + R	8	85
658	69	5031	FB + R	8	136
658	70	4927	FB + R	9	132
658	71	1266	FB + R	9	52
658	72	2557	FB + R	9	98
658	73	1116	FB + R	9	47
658	74	3577	FB + R	9	136
658	75	3653	FB + R	9	127
658	76	1439	FB + R	9	72
658	77	1522	FB + R	9	32
658	78	3623	FB + R	9	97
658	79	5214	FB + R	9	152
658	80	2679	FB + R	9	83
658	81	2969	FB + R	9	128
658	82	3951	FB + R	9	132
658	83	4652	FB + R	9	167
658	84	1293	FB + R	9	67
658	85	6287	FB + R	9	247
658	86	2970	FB + R	9	143
658	87	1871	FB + R	9	60
658	88	2079	FB + R	9	100
658	89	2921	FB + R	9	118
658	90	3708	FB + R	9	132
658	91	2625	FB + R	9	107
658	92	1722	FB + R	9	72
658	93	3208	FB + R	9	118
658	94	0	FB + R	NA	NA
658	95	1334	FB + R	9	52
658	96	2466	FB + R	9	96
658	97	3284	FB + R	9	119
658	98	1551	FB + R	9	56
658	99	1320	FB + R	9	59
658	100	1880	FB + R	10	65
658	101	2009	FB + R	10	91
658	102	917	FB + R	10	36
658	103	0	FB + R	NA	NA
658	104	3642	FB + R	10	154
658	105	808	FB + R	10	31
658	106	4248	FB + R	10	167
658	107	2410	FB + R	10	89
658	108	2800	FB + R	10	127
658	109	5643	FB + R	10	208
658	110	4399	FB + R	10	168
658	111	5	FB + R	10	1
658	112	1646	FB + R	10	71
658	113	386	FB + R	10	21
658	114	2907	FB + R	10	112
658	115	3318	FB + R	10	120
658	116	4781	FB + R	10	167
658	117	2147	FB + R	10	86
658	118	2619	FB + R	10	105
658	119	1.00E+03	FB + R	10	30
658	120	853	FB + R	10	22
658	121	0	FB + R	NA	NA
658	122	1870	FB + R	10	80
658	123	0	FB + R	NA	NA
658	124	5834	FB + R	10	221
658	125	0	FB + R	NA	NA
658	126	1981	FB + R	10	82
658	127	2094	FB + R	10	80
658	128	3065	FB + R	10	118
658	129	2827	FB + R	10	112
658	130	4061	FB + R	10	158
658	131	2727	FB + R	11	86
658	132	2464	FB + R	11	81
658	133	3510	FB + R	11	113
658	134	2407	FB + R	11	109
658	135	2481	FB + R	11	94
658	136	2623	FB + R	11	105
658	137	4992	FB + R	11	190
658	138	5960	FB + R	11	213
658	139	5840	FB + R	11	175
658	140	807	FB + R	11	28
658	141	0	FB + R	NA	NA
658	142	0	FB + R	NA	NA
658	143	0	FB + R	NA	NA
658	144	0	FB + R	NA	NA
658	145	0	FB + R	NA	NA
658	146	0	FB + R	NA	NA
658	147	0	FB + R	NA	NA
658	148	0	FB + R	NA	NA
658	149	0	FB + R	NA	NA
658	150	0	FB + R	NA	NA
658	151	0	FB + R	NA	NA
658	152	0	FB + R	NA	NA
658	153	0	FB + R	NA	NA
658	154	0	FB + R	NA	NA
658	155	0	FB + R	NA	NA
658	156	0	FB + R	NA	NA
658	157	0	FB + R	NA	NA
658	158	0	FB + R	NA	NA
658	159	0	FB + R	NA	NA
658	160	0	FB + R	NA	NA
658	161	0	FB + R	NA	NA
658	162	894	FB + R	12	34
658	163	2052	FB + R	12	62
658	164	2650	FB + R	12	100
658	165	3443	FB + R	12	111
658	166	4249	FB + R	12	154
658	167	3319	FB + R	12	136
658	168	3672	FB + R	12	137
658	169	1762	FB + R	12	71
658	170	3991	FB + R	12	133
658	171	3943	FB + R	12	162
658	172	2144	FB + R	12	93
658	173	2518	FB + R	12	100
658	174	4536	FB + R	12	198
658	175	1036	FB + R	12	57
658	176	2737	FB + R	12	115
658	177	2133	FB + R	12	98
658	178	721	FB + R	12	27
658	179	1786	FB + R	12	61
658	180	3836	FB + R	12	155
165	0	11996	FB	6	234
165	1	3856	FB	6	139
165	2	1904	FB	6	81
165	3	7205	FB	6	167
165	4	8115	FB	6	153
165	5	0	FB	NA	NA
165	6	0	FB	NA	NA
165	7	0	FB	NA	NA
165	8	0	FB	NA	NA
165	9	0	FB	NA	NA
165	10	0	FB	NA	NA
165	11	0	FB	NA	NA
165	12	0	FB	NA	NA
165	13	0	FB	NA	NA
165	14	0	FB	NA	NA
165	15	0	FB	NA	NA
165	16	0	FB	NA	NA
165	17	0	FB	NA	NA
165	18	0	FB	NA	NA
165	19	0	FB	NA	NA
165	20	0	FB	NA	NA
165	21	0	FB	NA	NA
165	22	0	FB	NA	NA
165	23	0	FB	NA	NA
165	24	0	FB	NA	NA
165	25	0	FB	NA	NA
165	26	0	FB	NA	NA
165	27	0	FB	NA	NA
165	28	0	FB	NA	NA
165	29	0	FB	NA	NA
165	30	0	FB	NA	NA
165	31	0	FB	NA	NA
165	32	0	FB	NA	NA
165	33	0	FB	NA	NA
165	34	0	FB	NA	NA
165	35	0	FB	NA	NA
165	36	0	FB	NA	NA
165	37	0	FB	NA	NA
165	38	0	FB	NA	NA
165	39	0	FB	NA	NA
165	40	0	FB	NA	NA
165	41	0	FB	NA	NA
165	42	0	FB	NA	NA
165	43	0	FB	NA	NA
165	44	0	FB	NA	NA
165	45	0	FB	NA	NA
165	46	0	FB	NA	NA
165	47	0	FB	NA	NA
165	48	0	FB	NA	NA
165	49	0	FB	NA	NA
165	50	0	FB	NA	NA
165	51	0	FB	NA	NA
165	52	0	FB	NA	NA
165	53	0	FB	NA	NA
165	54	0	FB	NA	NA
165	55	0	FB	NA	NA
165	56	0	FB	NA	NA
165	57	0	FB	NA	NA
165	58	0	FB	NA	NA
165	59	0	FB	NA	NA
165	60	0	FB	NA	NA
165	61	0	FB	NA	NA
165	62	0	FB	NA	NA
165	63	0	FB	NA	NA
165	64	0	FB	NA	NA
165	65	0	FB	NA	NA
165	66	0	FB	NA	NA
165	67	0	FB	NA	NA
165	68	0	FB	NA	NA
165	69	0	FB	NA	NA
165	70	0	FB	NA	NA
165	71	0	FB	NA	NA
165	72	0	FB	NA	NA
165	73	0	FB	NA	NA
165	74	0	FB	NA	NA
165	75	0	FB	NA	NA
165	76	0	FB	NA	NA
165	77	0	FB	NA	NA
165	78	0	FB	NA	NA
165	79	0	FB	NA	NA
165	80	0	FB	NA	NA
165	81	0	FB	NA	NA
165	82	0	FB	NA	NA
165	83	0	FB	NA	NA
165	84	0	FB	NA	NA
165	85	0	FB	NA	NA
165	86	0	FB	NA	NA
165	87	0	FB	NA	NA
165	88	0	FB	NA	NA
165	89	0	FB	NA	NA
165	90	0	FB	NA	NA
165	91	0	FB	NA	NA
165	92	0	FB	NA	NA
165	93	0	FB	NA	NA
165	94	0	FB	NA	NA
165	95	0	FB	NA	NA
165	96	0	FB	NA	NA
165	97	0	FB	NA	NA
165	98	0	FB	NA	NA
165	99	0	FB	NA	NA
165	100	0	FB	NA	NA
165	101	0	FB	NA	NA
165	102	0	FB	NA	NA
165	103	0	FB	NA	NA
165	104	0	FB	NA	NA
165	105	0	FB	NA	NA
165	106	0	FB	NA	NA
165	107	0	FB	NA	NA
165	108	0	FB	NA	NA
165	109	0	FB	NA	NA
165	110	0	FB	NA	NA
165	111	0	FB	NA	NA
165	112	0	FB	NA	NA
165	113	0	FB	NA	NA
165	114	0	FB	NA	NA
165	115	0	FB	NA	NA
165	116	0	FB	NA	NA
165	117	0	FB	NA	NA
165	118	0	FB	NA	NA
165	119	0	FB	NA	NA
165	120	0	FB	NA	NA
165	121	0	FB	NA	NA
165	122	0	FB	NA	NA
165	123	0	FB	NA	NA
165	124	0	FB	NA	NA
165	125	0	FB	NA	NA
165	126	0	FB	NA	NA
165	127	0	FB	NA	NA
165	128	0	FB	NA	NA
165	129	0	FB	NA	NA
165	130	0	FB	NA	NA
165	131	0	FB	NA	NA
165	132	0	FB	NA	NA
165	133	0	FB	NA	NA
165	134	0	FB	NA	NA
165	135	0	FB	NA	NA
165	136	0	FB	NA	NA
165	137	0	FB	NA	NA
165	138	0	FB	NA	NA
165	139	0	FB	NA	NA
165	140	0	FB	NA	NA
165	141	0	FB	NA	NA
165	142	0	FB	NA	NA
165	143	0	FB	NA	NA
165	144	0	FB	NA	NA
165	145	0	FB	NA	NA
165	146	0	FB	NA	NA
165	147	0	FB	NA	NA
165	148	0	FB	NA	NA
165	149	0	FB	NA	NA
165	150	0	FB	NA	NA
165	151	0	FB	NA	NA
165	152	0	FB	NA	NA
165	153	0	FB	NA	NA
165	154	0	FB	NA	NA
165	155	0	FB	NA	NA
165	156	0	FB	NA	NA
165	157	0	FB	NA	NA
165	158	0	FB	NA	NA
165	159	0	FB	NA	NA
165	160	0	FB	NA	NA
165	161	0	FB	NA	NA
165	162	0	FB	NA	NA
165	163	0	FB	NA	NA
165	164	0	FB	NA	NA
165	165	0	FB	NA	NA
165	166	0	FB	NA	NA
165	167	0	FB	NA	NA
165	168	0	FB	NA	NA
165	169	0	FB	NA	NA
165	170	0	FB	NA	NA
165	171	0	FB	NA	NA
165	172	0	FB	NA	NA
165	173	0	FB	NA	NA
165	174	0	FB	NA	NA
165	175	0	FB	NA	NA
165	176	0	FB	NA	NA
165	177	0	FB	NA	NA
165	178	0	FB	NA	NA
165	179	0	FB	NA	NA
165	180	0	FB	NA	NA
284	0	5077	FB + G	11	132
284	1	6453	FB + G	11	168
284	2	6559	FB + G	11	175
284	3	6874	FB + G	11	234
284	4	2450	FB + G	11	118
284	5	11	FB + G	11	3
284	6	7676	FB + G	11	183
284	7	4546	FB + G	11	135
284	8	5621	FB + G	11	183
284	9	6827	FB + G	11	182
284	10	3654	FB + G	11	161
284	11	0	FB + G	NA	NA
284	12	5496	FB + G	11	161
284	13	7239	FB + G	11	189
284	14	3184	FB + G	11	95
284	15	2167	FB + G	11	70
284	16	6202	FB + G	11	222
284	17	0	FB + G	NA	NA
284	18	5150	FB + G	11	221
284	19	5072	FB + G	12	186
284	20	8821	FB + G	12	224
284	21	5442	FB + G	12	161
284	22	11	FB + G	12	2
284	23	0	FB + G	NA	NA
284	24	0	FB + G	NA	NA
284	25	0	FB + G	NA	NA
284	26	0	FB + G	NA	NA
284	27	5059	FB + G	12	136
284	28	0	FB + G	NA	NA
284	29	8550	FB + G	12	224
284	30	0	FB + G	NA	NA
284	31	4179	FB + G	12	174
284	32	3890	FB + G	12	128
284	33	0	FB + G	NA	NA
284	34	4141	FB + G	12	145
284	35	5371	FB + G	12	157
284	36	6830	FB + G	12	183
284	37	6207	FB + G	12	156
284	38	4089	FB + G	12	152
284	39	5921	FB + G	12	154
284	40	6163	FB + G	12	176
284	41	7372	FB + G	12	220
284	42	0	FB + G	NA	NA
284	43	0	FB + G	NA	NA
284	44	0	FB + G	NA	NA
284	45	0	FB + G	NA	NA
284	46	0	FB + G	NA	NA
284	47	3125	FB + G	12	106
284	48	2763	FB + G	12	99
284	49	3770	FB + G	12	137
284	50	2335	FB + G	1	101
284	51	4646	FB + G	1	154
284	52	2555	FB + G	1	117
284	53	726	FB + G	1	47
284	54	5190	FB + G	1	148
284	55	3136	FB + G	1	101
284	56	4467	FB + G	1	117
284	57	4221	FB + G	1	101
284	58	0	FB + G	NA	NA
284	59	2929	FB + G	1	109
284	60	2215	FB + G	1	100
284	61	3293	FB + G	1	103
284	62	3287	FB + G	1	101
284	63	3951	FB + G	1	124
284	64	4151	FB + G	1	123
284	65	3703	FB + G	1	131
284	66	3654	FB + G	1	132
284	67	2532	FB + G	1	105
284	68	3241	FB + G	1	125
284	69	5452	FB + G	1	168
284	70	5057	FB + G	1	138
284	71	6415	FB + G	1	153
284	72	7030	FB + G	1	182
284	73	0	FB + G	NA	NA
284	74	2524	FB + G	1	115
284	75	6037	FB + G	1	146
284	76	6578	FB + G	1	184
284	77	0	FB + G	NA	NA
284	78	5951	FB + G	1	158
284	79	5485	FB + G	1	152
284	80	3259	FB + G	1	121
284	81	3570	FB + G	2	151
284	82	0	FB + G	NA	NA
284	83	0	FB + G	NA	NA
284	84	0	FB + G	NA	NA
284	85	0	FB + G	NA	NA
284	86	2349	FB + G	2	85
284	87	1652	FB + G	2	67
284	88	6437	FB + G	2	170
284	89	4192	FB + G	2	118
284	90	8486	FB + G	2	236
284	91	2422	FB + G	2	78
284	92	0	FB + G	NA	NA
284	93	2005	FB + G	2	53
284	94	2191	FB + G	2	73
284	95	5979	FB + G	2	185
284	96	5573	FB + G	2	131
284	97	1435	FB + G	2	54
284	98	982	FB + G	2	37
284	99	6292	FB + G	2	173
284	100	6333	FB + G	2	196
284	101	2588	FB + G	2	55
284	102	2822	FB + G	2	99
284	103	5405	FB + G	2	132
284	104	4731	FB + G	2	131
284	105	3788	FB + G	2	114
284	106	3343	FB + G	2	113
284	107	5224	FB + G	2	193
284	108	0	FB + G	NA	NA
284	109	0	FB + G	NA	NA
284	110	8	FB + G	3	1
284	111	3868	FB + G	3	115
284	112	6558	FB + G	3	165
284	113	5332	FB + G	3	144
284	114	5759	FB + G	3	137
284	115	0	FB + G	NA	NA
284	116	0	FB + G	NA	NA
284	117	4199	FB + G	3	116
284	118	4769	FB + G	3	162
284	119	7201	FB + G	3	168
284	120	5356	FB + G	3	144
284	121	4647	FB + G	3	113
284	122	0	FB + G	NA	NA
284	123	0	FB + G	NA	NA
284	124	0	FB + G	NA	NA
284	125	14	FB + G	3	1
284	126	0	FB + G	NA	NA
284	127	0	FB + G	NA	NA
284	128	8	FB + G	3	1
284	129	0	FB + G	NA	NA
284	130	0	FB + G	NA	NA
284	131	0	FB + G	NA	NA
284	132	0	FB + G	NA	NA
284	133	0	FB + G	NA	NA
284	134	0	FB + G	NA	NA
284	135	0	FB + G	NA	NA
284	136	0	FB + G	NA	NA
284	137	0	FB + G	NA	NA
284	138	0	FB + G	NA	NA
284	139	0	FB + G	NA	NA
284	140	0	FB + G	NA	NA
284	141	0	FB + G	NA	NA
284	142	0	FB + G	NA	NA
284	143	0	FB + G	NA	NA
284	144	0	FB + G	NA	NA
284	145	0	FB + G	NA	NA
284	146	0	FB + G	NA	NA
284	147	9	FB + G	4	1
284	148	0	FB + G	NA	NA
284	149	0	FB + G	NA	NA
284	150	0	FB + G	NA	NA
284	151	0	FB + G	NA	NA
284	152	0	FB + G	NA	NA
284	153	0	FB + G	NA	NA
284	154	0	FB + G	NA	NA
284	155	0	FB + G	NA	NA
284	156	5462	FB + G	4	156
284	157	0	FB + G	NA	NA
284	158	0	FB + G	NA	NA
284	159	0	FB + G	NA	NA
284	160	0	FB + G	NA	NA
284	161	0	FB + G	NA	NA
284	162	0	FB + G	NA	NA
284	163	0	FB + G	NA	NA
284	164	0	FB + G	NA	NA
284	165	5	FB + G	4	1
284	166	0	FB + G	NA	NA
284	167	0	FB + G	NA	NA
284	168	0	FB + G	NA	NA
284	169	0	FB + G	NA	NA
284	170	0	FB + G	NA	NA
284	171	0	FB + G	NA	NA
284	172	0	FB + G	NA	NA
284	173	0	FB + G	NA	NA
284	174	0	FB + G	NA	NA
284	175	0	FB + G	NA	NA
284	176	0	FB + G	NA	NA
284	177	0	FB + G	NA	NA
284	178	0	FB + G	NA	NA
284	179	0	FB + G	NA	NA
284	180	0	FB + G	NA	NA
429	0	7578	FB	6	246
429	1	14151	FB	6	188
429	2	0	FB	NA	NA
429	3	4413	FB	6	211
429	4	3660	FB	6	132
429	5	5077	FB	6	203
429	6	3356	FB	6	30
429	7	0	FB	NA	NA
429	8	0	FB	NA	NA
429	9	0	FB	NA	NA
429	10	0	FB	NA	NA
429	11	0	FB	NA	NA
429	12	0	FB	NA	NA
429	13	0	FB	NA	NA
429	14	0	FB	NA	NA
429	15	0	FB	NA	NA
429	16	0	FB	NA	NA
429	17	0	FB	NA	NA
429	18	0	FB	NA	NA
429	19	9419	FB	7	300
429	20	7533	FB	7	227
429	21	7461	FB	7	224
429	22	0	FB	NA	NA
429	23	0	FB	NA	NA
429	24	0	FB	NA	NA
429	25	14264	FB	7	370
429	26	38	FB	7	4
429	27	0	FB	NA	NA
429	28	0	FB	NA	NA
429	29	0	FB	NA	NA
429	30	34	FB	7	2
429	31	0	FB	NA	NA
429	32	0	FB	NA	NA
429	33	0	FB	NA	NA
429	34	0	FB	NA	NA
429	35	0	FB	NA	NA
429	36	0	FB	NA	NA
429	37	0	FB	NA	NA
429	38	0	FB	NA	NA
429	39	0	FB	NA	NA
429	40	0	FB	NA	NA
429	41	0	FB	NA	NA
429	42	0	FB	NA	NA
429	43	0	FB	NA	NA
429	44	0	FB	NA	NA
429	45	4	FB	7	1
429	46	0	FB	NA	NA
429	47	0	FB	NA	NA
429	48	0	FB	NA	NA
429	49	0	FB	NA	NA
429	50	0	FB	NA	NA
429	51	0	FB	NA	NA
429	52	0	FB	NA	NA
429	53	0	FB	NA	NA
429	54	0	FB	NA	NA
429	55	0	FB	NA	NA
429	56	0	FB	NA	NA
429	57	0	FB	NA	NA
429	58	0	FB	NA	NA
429	59	0	FB	NA	NA
429	60	0	FB	NA	NA
429	61	0	FB	NA	NA
429	62	0	FB	NA	NA
429	63	0	FB	NA	NA
429	64	0	FB	NA	NA
429	65	0	FB	NA	NA
429	66	0	FB	NA	NA
429	67	13030	FB	8	382
429	68	0	FB	NA	NA
429	69	0	FB	NA	NA
429	70	5095	FB	8	92
429	71	1169	FB	8	30
429	72	1937	FB	8	54
429	73	1269	FB	8	27
429	74	1066	FB	8	23
429	75	4325	FB	8	86
429	76	3253	FB	8	69
429	77	2685	FB	8	61
429	78	1740	FB	8	51
429	79	1873	FB	8	55
429	80	1018	FB	8	36
429	81	0	FB	NA	NA
429	82	2669	FB	9	64
429	83	3084	FB	9	74
429	84	2881	FB	9	66
429	85	3673	FB	9	79
429	86	341	FB	9	6
429	87	940	FB	9	35
429	88	3048	FB	9	70
429	89	2574	FB	9	69
429	90	2189	FB	9	55
429	91	2763	FB	9	73
429	92	2030	FB	9	59
429	93	402	FB	9	15
429	94	4	FB	9	1
429	95	7545	FB	9	75
429	96	0	FB	NA	NA
429	97	0	FB	NA	NA
429	98	0	FB	NA	NA
429	99	0	FB	NA	NA
429	100	0	FB	NA	NA
429	101	0	FB	NA	NA
429	102	0	FB	NA	NA
429	103	0	FB	NA	NA
429	104	0	FB	NA	NA
429	105	0	FB	NA	NA
429	106	0	FB	NA	NA
429	107	0	FB	NA	NA
429	108	0	FB	NA	NA
429	109	0	FB	NA	NA
429	110	0	FB	NA	NA
429	111	0	FB	NA	NA
429	112	0	FB	NA	NA
429	113	0	FB	NA	NA
429	114	0	FB	NA	NA
429	115	0	FB	NA	NA
429	116	0	FB	NA	NA
429	117	0	FB	NA	NA
429	118	0	FB	NA	NA
429	119	0	FB	NA	NA
429	120	0	FB	NA	NA
429	121	0	FB	NA	NA
429	122	89	FB	10	4
429	123	0	FB	NA	NA
429	124	0	FB	NA	NA
429	125	40	FB	10	2
429	126	0	FB	NA	NA
429	127	232	FB	10	6
429	128	280	FB	10	9
429	129	118	FB	10	4
429	130	0	FB	NA	NA
429	131	0	FB	NA	NA
429	132	0	FB	NA	NA
429	133	0	FB	NA	NA
429	134	51	FB	10	1
429	135	0	FB	NA	NA
429	136	9	FB	10	1
429	137	0	FB	NA	NA
429	138	0	FB	NA	NA
429	139	6	FB	10	1
429	140	0	FB	NA	NA
429	141	0	FB	NA	NA
429	142	0	FB	NA	NA
429	143	22	FB	11	1
429	144	22	FB	11	2
429	145	0	FB	NA	NA
429	146	0	FB	NA	NA
429	147	0	FB	NA	NA
429	148	0	FB	NA	NA
429	149	9	FB	11	1
429	150	0	FB	NA	NA
429	151	0	FB	NA	NA
429	152	0	FB	NA	NA
429	153	0	FB	NA	NA
429	154	0	FB	NA	NA
429	155	0	FB	NA	NA
429	156	0	FB	NA	NA
429	157	80	FB	11	2
429	158	0	FB	NA	NA
429	159	0	FB	NA	NA
429	160	0	FB	NA	NA
429	161	0	FB	NA	NA
429	162	0	FB	NA	NA
429	163	0	FB	NA	NA
429	164	15	FB	11	1
429	165	0	FB	NA	NA
429	166	0	FB	NA	NA
429	167	0	FB	NA	NA
429	168	0	FB	NA	NA
429	169	0	FB	NA	NA
429	170	0	FB	NA	NA
429	171	0	FB	NA	NA
429	172	0	FB	NA	NA
429	173	0	FB	NA	NA
429	174	0	FB	NA	NA
429	175	0	FB	NA	NA
429	176	0	FB	NA	NA
429	177	0	FB	NA	NA
429	178	0	FB	NA	NA
429	179	0	FB	NA	NA
429	180	0	FB	NA	NA
893	0	8438	FB + G	9	165
893	1	7662	FB + G	9	209
893	2	8591	FB + G	9	206
893	3	771	FB + G	9	35
893	4	8931	FB + G	9	183
893	5	6627	FB + G	9	174
893	6	9753	FB + G	9	158
893	7	7038	FB + G	9	160
893	8	6012	FB + G	9	187
893	9	8437	FB + G	9	214
893	10	7818	FB + G	9	221
893	11	8800	FB + G	9	202
893	12	9052	FB + G	9	168
893	13	9292	FB + G	9	191
893	14	7407	FB + G	9	170
893	15	7784	FB + G	9	165
893	16	6967	FB + G	9	198
893	17	8906	FB + G	9	177
893	18	7457	FB + G	9	121
893	19	169	FB + G	9	10
893	20	0	FB + G	NA	NA
893	21	0	FB + G	NA	NA
893	22	0	FB + G	NA	NA
893	23	0	FB + G	NA	NA
893	24	0	FB + G	NA	NA
893	25	0	FB + G	NA	NA
893	26	0	FB + G	NA	NA
893	27	0	FB + G	NA	NA
893	28	0	FB + G	NA	NA
893	29	0	FB + G	NA	NA
893	30	0	FB + G	NA	NA
893	31	0	FB + G	NA	NA
893	32	0	FB + G	NA	NA
893	33	0	FB + G	NA	NA
893	34	0	FB + G	NA	NA
893	35	0	FB + G	NA	NA
893	36	0	FB + G	NA	NA
893	37	0	FB + G	NA	NA
893	38	0	FB + G	NA	NA
893	39	0	FB + G	NA	NA
893	40	0	FB + G	NA	NA
893	41	0	FB + G	NA	NA
893	42	0	FB + G	NA	NA
893	43	0	FB + G	NA	NA
893	44	0	FB + G	NA	NA
893	45	0	FB + G	NA	NA
893	46	0	FB + G	NA	NA
893	47	0	FB + G	NA	NA
893	48	0	FB + G	NA	NA
893	49	0	FB + G	NA	NA
893	50	0	FB + G	NA	NA
893	51	0	FB + G	NA	NA
893	52	0	FB + G	NA	NA
893	53	0	FB + G	NA	NA
893	54	0	FB + G	NA	NA
893	55	0	FB + G	NA	NA
893	56	0	FB + G	NA	NA
893	57	0	FB + G	NA	NA
893	58	0	FB + G	NA	NA
893	59	0	FB + G	NA	NA
893	60	0	FB + G	NA	NA
893	61	0	FB + G	NA	NA
893	62	0	FB + G	NA	NA
893	63	0	FB + G	NA	NA
893	64	0	FB + G	NA	NA
893	65	0	FB + G	NA	NA
893	66	0	FB + G	NA	NA
893	67	0	FB + G	NA	NA
893	68	0	FB + G	NA	NA
893	69	0	FB + G	NA	NA
893	70	0	FB + G	NA	NA
893	71	0	FB + G	NA	NA
893	72	0	FB + G	NA	NA
893	73	0	FB + G	NA	NA
893	74	0	FB + G	NA	NA
893	75	0	FB + G	NA	NA
893	76	0	FB + G	NA	NA
893	77	0	FB + G	NA	NA
893	78	0	FB + G	NA	NA
893	79	0	FB + G	NA	NA
893	80	0	FB + G	NA	NA
893	81	0	FB + G	NA	NA
893	82	0	FB + G	NA	NA
893	83	0	FB + G	NA	NA
893	84	0	FB + G	NA	NA
893	85	0	FB + G	NA	NA
893	86	0	FB + G	NA	NA
893	87	0	FB + G	NA	NA
893	88	0	FB + G	NA	NA
893	89	0	FB + G	NA	NA
893	90	0	FB + G	NA	NA
893	91	0	FB + G	NA	NA
893	92	0	FB + G	NA	NA
893	93	0	FB + G	NA	NA
893	94	0	FB + G	NA	NA
893	95	0	FB + G	NA	NA
893	96	0	FB + G	NA	NA
893	97	0	FB + G	NA	NA
893	98	0	FB + G	NA	NA
893	99	0	FB + G	NA	NA
893	100	0	FB + G	NA	NA
893	101	0	FB + G	NA	NA
893	102	0	FB + G	NA	NA
893	103	0	FB + G	NA	NA
893	104	0	FB + G	NA	NA
893	105	0	FB + G	NA	NA
893	106	0	FB + G	NA	NA
893	107	0	FB + G	NA	NA
893	108	0	FB + G	NA	NA
893	109	0	FB + G	NA	NA
893	110	0	FB + G	NA	NA
893	111	0	FB + G	NA	NA
893	112	0	FB + G	NA	NA
893	113	0	FB + G	NA	NA
893	114	0	FB + G	NA	NA
893	115	0	FB + G	NA	NA
893	116	0	FB + G	NA	NA
893	117	0	FB + G	NA	NA
893	118	0	FB + G	NA	NA
893	119	0	FB + G	NA	NA
893	120	0	FB + G	NA	NA
893	121	0	FB + G	NA	NA
893	122	0	FB + G	NA	NA
893	123	0	FB + G	NA	NA
893	124	0	FB + G	NA	NA
893	125	0	FB + G	NA	NA
893	126	0	FB + G	NA	NA
893	127	0	FB + G	NA	NA
893	128	0	FB + G	NA	NA
893	129	0	FB + G	NA	NA
893	130	0	FB + G	NA	NA
893	131	0	FB + G	NA	NA
893	132	0	FB + G	NA	NA
893	133	0	FB + G	NA	NA
893	134	0	FB + G	NA	NA
893	135	0	FB + G	NA	NA
893	136	0	FB + G	NA	NA
893	137	0	FB + G	NA	NA
893	138	0	FB + G	NA	NA
893	139	0	FB + G	NA	NA
893	140	0	FB + G	NA	NA
893	141	0	FB + G	NA	NA
893	142	0	FB + G	NA	NA
893	143	0	FB + G	NA	NA
893	144	0	FB + G	NA	NA
893	145	0	FB + G	NA	NA
893	146	0	FB + G	NA	NA
893	147	0	FB + G	NA	NA
893	148	0	FB + G	NA	NA
893	149	0	FB + G	NA	NA
893	150	0	FB + G	NA	NA
893	151	0	FB + G	NA	NA
893	152	0	FB + G	NA	NA
893	153	0	FB + G	NA	NA
893	154	0	FB + G	NA	NA
893	155	0	FB + G	NA	NA
893	156	0	FB + G	NA	NA
893	157	0	FB + G	NA	NA
893	158	0	FB + G	NA	NA
893	159	0	FB + G	NA	NA
893	160	0	FB + G	NA	NA
893	161	0	FB + G	NA	NA
893	162	0	FB + G	NA	NA
893	163	0	FB + G	NA	NA
893	164	0	FB + G	NA	NA
893	165	0	FB + G	NA	NA
893	166	0	FB + G	NA	NA
893	167	0	FB + G	NA	NA
893	168	0	FB + G	NA	NA
893	169	0	FB + G	NA	NA
893	170	0	FB + G	NA	NA
893	171	0	FB + G	NA	NA
893	172	0	FB + G	NA	NA
893	173	0	FB + G	NA	NA
893	174	0	FB + G	NA	NA
893	175	0	FB + G	NA	NA
893	176	0	FB + G	NA	NA
893	177	0	FB + G	NA	NA
893	178	0	FB + G	NA	NA
893	179	0	FB + G	NA	NA
893	180	0	FB + G	NA	NA
908	0	9429	FB + G	9	254
908	1	11546	FB + G	9	281
908	2	14091	FB + G	9	379
908	3	9063	FB + G	9	302
908	4	1241	FB + G	9	40
908	5	6574	FB + G	9	186
908	6	2982	FB + G	9	135
908	7	6034	FB + G	9	194
908	8	7581	FB + G	9	195
908	9	8709	FB + G	9	278
908	10	11143	FB + G	9	299
908	11	9515	FB + G	9	266
908	12	11156	FB + G	9	285
908	13	5410	FB + G	9	152
908	14	9394	FB + G	9	322
908	15	6867	FB + G	9	203
908	16	3038	FB + G	10	109
908	17	13124	FB + G	10	336
908	18	10208	FB + G	10	295
908	19	5572	FB + G	10	194
908	20	6053	FB + G	10	206
908	21	6675	FB + G	10	257
908	22	10508	FB + G	10	312
908	23	10044	FB + G	10	335
908	24	11787	FB + G	10	337
908	25	16231	FB + G	10	376
908	26	7509	FB + G	10	247
908	27	6120	FB + G	10	240
908	28	12102	FB + G	10	326
908	29	8988	FB + G	10	278
908	30	9069	FB + G	10	295
908	31	1616	FB + G	10	79
908	32	12162	FB + G	10	363
908	33	8044	FB + G	10	297
908	34	7905	FB + G	10	286
908	35	13351	FB + G	10	395
908	36	9819	FB + G	10	319
908	37	2248	FB + G	10	94
908	38	8492	FB + G	10	280
908	39	11181	FB + G	10	363
908	40	4689	FB + G	10	146
908	41	8958	FB + G	10	332
908	42	15249	FB + G	10	360
908	43	11136	FB + G	10	373
908	44	12752	FB + G	10	380
908	45	14089	FB + G	10	388
908	46	14458	FB + G	10	396
908	47	13427	FB + G	11	315
908	48	3487	FB + G	11	97
908	49	0	FB + G	NA	NA
908	50	0	FB + G	NA	NA
908	51	0	FB + G	NA	NA
908	52	0	FB + G	NA	NA
908	53	0	FB + G	NA	NA
908	54	6740	FB + G	11	233
908	55	5759	FB + G	11	164
908	56	9103	FB + G	11	257
908	57	11454	FB + G	11	340
908	58	8192	FB + G	11	294
908	59	652	FB + G	11	25
908	60	11915	FB + G	11	343
908	61	801	FB + G	11	40
908	62	8154	FB + G	11	263
908	63	7280	FB + G	11	272
908	64	11788	FB + G	11	378
908	65	11679	FB + G	11	320
908	66	8865	FB + G	11	257
908	67	12124	FB + G	11	299
908	68	6074	FB + G	11	210
908	69	3265	FB + G	11	112
908	70	11833	FB + G	11	385
908	71	12702	FB + G	11	388
908	72	12843	FB + G	11	401
908	73	6805	FB + G	11	244
908	74	10226	FB + G	11	301
908	75	7919	FB + G	11	233
908	76	7571	FB + G	11	287
908	77	9178	FB + G	12	285
908	78	9330	FB + G	12	281
908	79	13709	FB + G	12	389
908	80	11070	FB + G	12	322
908	81	13176	FB + G	12	333
908	82	5515	FB + G	12	162
908	83	11120	FB + G	12	312
908	84	11781	FB + G	12	329
908	85	3623	FB + G	12	158
908	86	4015	FB + G	12	185
908	87	3953	FB + G	12	132
908	88	13973	FB + G	12	406
908	89	918	FB + G	12	39
908	90	4254	FB + G	12	179
908	91	7239	FB + G	12	245
908	92	743	FB + G	12	32
908	93	10051	FB + G	12	348
908	94	12285	FB + G	12	358
908	95	15383	FB + G	12	404
908	96	11319	FB + G	12	297
908	97	0	FB + G	NA	NA
908	98	11871	FB + G	12	320
908	99	1638	FB + G	12	82
908	100	10681	FB + G	12	388
908	101	4128	FB + G	12	179
908	102	5926	FB + G	12	195
908	103	9171	FB + G	12	275
908	104	5074	FB + G	12	159
908	105	1237	FB + G	12	71
908	106	5492	FB + G	12	199
908	107	5484	FB + G	12	163
908	108	2275	FB + G	1	124
908	109	6141	FB + G	1	192
908	110	5494	FB + G	1	207
908	111	4900	FB + G	1	186
908	112	7787	FB + G	1	273
908	113	7601	FB + G	1	250
908	114	5908	FB + G	1	200
908	115	3001	FB + G	1	130
908	116	3403	FB + G	1	160
908	117	3684	FB + G	1	115
908	118	7391	FB + G	1	208
908	119	5937	FB + G	1	122
908	120	8515	FB + G	1	287
908	121	11069	FB + G	1	281
908	122	1074	FB + G	1	50
908	123	0	FB + G	NA	NA
908	124	9559	FB + G	1	301
908	125	9684	FB + G	1	309
908	126	7698	FB + G	1	232
908	127	8859	FB + G	1	295
908	128	10791	FB + G	1	340
908	129	15517	FB + G	1	315
908	130	16389	FB + G	1	379
908	131	10082	FB + G	1	309
908	132	7575	FB + G	1	249
908	133	14996	FB + G	1	366
908	134	8698	FB + G	1	297
908	135	12853	FB + G	1	353
908	136	9846	FB + G	1	342
908	137	11938	FB + G	1	321
908	138	10034	FB + G	1	345
908	139	9355	FB + G	2	216
908	140	9182	FB + G	2	285
908	141	9188	FB + G	2	283
908	142	10426	FB + G	2	294
908	143	11449	FB + G	2	347
908	144	9244	FB + G	2	292
908	145	8123	FB + G	2	174
908	146	8008	FB + G	2	327
908	147	10983	FB + G	2	356
908	148	9099	FB + G	2	277
908	149	10229	FB + G	2	364
908	150	10881	FB + G	2	328
908	151	8787	FB + G	2	259
908	152	10364	FB + G	2	361
908	153	11565	FB + G	2	274
908	154	9809	FB + G	2	266
908	155	10094	FB + G	2	318
908	156	1415	FB + G	2	56
908	157	12980	FB + G	2	420
908	158	339	FB + G	2	19
908	159	7935	FB + G	2	245
908	160	9406	FB + G	2	322
908	161	12242	FB + G	2	351
908	162	13794	FB + G	2	359
908	163	11615	FB + G	2	381
908	164	7865	FB + G	2	241
908	165	4571	FB + G	2	93
908	166	0	FB + G	NA	NA
908	167	0	FB + G	NA	NA
908	168	0	FB + G	NA	NA
908	169	0	FB + G	NA	NA
908	170	6456	FB + G	3	188
908	171	9730	FB + G	3	257
908	172	15812	FB + G	3	394
908	173	8963	FB + G	3	267
908	174	8117	FB + G	3	273
908	175	8264	FB + G	3	263
908	176	12795	FB + G	3	317
908	177	587	FB + G	3	14
908	178	2305	FB + G	3	56
908	179	1202	FB + G	3	40
908	180	3679	FB + G	3	92
191	0	4168	FB + G	11	124
191	1	8078	FB + G	11	186
191	2	9697	FB + G	11	228
191	3	7080	FB + G	11	164
191	4	4791	FB + G	11	161
191	5	4573	FB + G	11	163
191	6	7217	FB + G	11	159
191	7	7150	FB + G	11	163
191	8	3932	FB + G	11	108
191	9	3321	FB + G	11	157
191	10	4190	FB + G	11	175
191	11	24	FB + G	11	1
191	12	3116	FB + G	11	127
191	13	11978	FB + G	11	269
191	14	11020	FB + G	11	251
191	15	10419	FB + G	11	272
191	16	7615	FB + G	11	195
191	17	8181	FB + G	11	186
191	18	8305	FB + G	11	135
191	19	2829	FB + G	11	134
191	20	8280	FB + G	11	198
191	21	3980	FB + G	11	112
191	22	4734	FB + G	11	177
191	23	3147	FB + G	11	133
191	24	2768	FB + G	11	146
191	25	2583	FB + G	11	140
191	26	1723	FB + G	11	84
191	27	5139	FB + G	12	180
191	28	7528	FB + G	12	201
191	29	5898	FB + G	12	137
191	30	10033	FB + G	12	221
191	31	5834	FB + G	12	156
191	32	7591	FB + G	12	209
191	33	1518	FB + G	12	75
191	34	6038	FB + G	12	186
191	35	9149	FB + G	12	253
191	36	12185	FB + G	12	267
191	37	9069	FB + G	12	264
191	38	6242	FB + G	12	172
191	39	3477	FB + G	12	123
191	40	3267	FB + G	12	137
191	41	7625	FB + G	12	153
191	42	1246	FB + G	12	63
191	43	5020	FB + G	12	138
191	44	6558	FB + G	12	181
191	45	8143	FB + G	12	232
191	46	3432	FB + G	12	148
191	47	4143	FB + G	12	158
191	48	10003	FB + G	12	239
191	49	0	FB + G	NA	NA
191	50	0	FB + G	NA	NA
191	51	0	FB + G	NA	NA
191	52	0	FB + G	NA	NA
191	53	0	FB + G	NA	NA
191	54	0	FB + G	NA	NA
191	55	0	FB + G	NA	NA
191	56	0	FB + G	NA	NA
191	57	5775	FB + G	12	131
191	58	2097	FB + G	1	93
191	59	1822	FB + G	1	75
191	60	2684	FB + G	1	106
191	61	3802	FB + G	1	157
191	62	6962	FB + G	1	171
191	63	9973	FB + G	1	242
191	64	1006	FB + G	1	55
191	65	7367	FB + G	1	184
191	66	4592	FB + G	1	137
191	67	2823	FB + G	1	109
191	68	4158	FB + G	1	138
191	69	4426	FB + G	1	134
191	70	5004	FB + G	1	164
191	71	10488	FB + G	1	217
191	72	7575	FB + G	1	171
191	73	5405	FB + G	1	166
191	74	1186	FB + G	1	43
191	75	2786	FB + G	1	126
191	76	3298	FB + G	1	166
191	77	4770	FB + G	1	176
191	78	6956	FB + G	1	150
191	79	6118	FB + G	1	145
191	80	1530	FB + G	1	70
191	81	8837	FB + G	1	221
191	82	3713	FB + G	1	133
191	83	4408	FB + G	1	134
191	84	5920	FB + G	1	164
191	85	105	FB + G	1	4
191	86	0	FB + G	NA	NA
191	87	4195	FB + G	1	104
191	88	3501	FB + G	1	153
191	89	8717	FB + G	2	246
191	90	5919	FB + G	2	173
191	91	5333	FB + G	2	152
191	92	6833	FB + G	2	200
191	93	3378	FB + G	2	111
191	94	5872	FB + G	2	127
191	95	5696	FB + G	2	209
191	96	3020	FB + G	2	155
191	97	4994	FB + G	2	154
191	98	6847	FB + G	2	180
191	99	7287	FB + G	2	155
191	100	6706	FB + G	2	149
191	101	8570	FB + G	2	219
191	102	3059	FB + G	2	132
191	103	1546	FB + G	2	91
191	104	5999	FB + G	2	170
191	105	4839	FB + G	2	157
191	106	4706	FB + G	2	130
191	107	3971	FB + G	2	180
191	108	5824	FB + G	2	177
191	109	4984	FB + G	2	176
191	110	3143	FB + G	2	128
191	111	5668	FB + G	2	177
191	112	8677	FB + G	2	221
191	113	6352	FB + G	2	158
191	114	7917	FB + G	2	167
191	115	6646	FB + G	2	192
191	116	3386	FB + G	2	141
191	117	2220	FB + G	3	110
191	118	6244	FB + G	3	185
191	119	6401	FB + G	3	179
191	120	5421	FB + G	3	176
191	121	5975	FB + G	3	151
191	122	5429	FB + G	3	148
191	123	5445	FB + G	3	182
191	124	3140	FB + G	3	154
191	125	4932	FB + G	3	147
191	126	5637	FB + G	3	169
191	127	7502	FB + G	3	205
191	128	8864	FB + G	3	228
191	129	8353	FB + G	3	205
191	130	3049	FB + G	3	125
191	131	5523	FB + G	3	185
191	132	1085	FB + G	3	53
191	133	6367	FB + G	3	179
191	134	7834	FB + G	3	187
191	135	4433	FB + G	3	142
191	136	9275	FB + G	3	213
191	137	6985	FB + G	3	234
191	138	5407	FB + G	3	215
191	139	6352	FB + G	3	235
191	140	8646	FB + G	3	201
191	141	3918	FB + G	3	110
191	142	1723	FB + G	3	74
191	143	3044	FB + G	3	152
191	144	4960	FB + G	3	151
191	145	2776	FB + G	3	115
191	146	4074	FB + G	3	138
191	147	8429	FB + G	3	191
191	148	5880	FB + G	4	164
191	149	5909	FB + G	4	157
191	150	3535	FB + G	4	171
191	151	2860	FB + G	4	144
191	152	5204	FB + G	4	220
191	153	3966	FB + G	4	132
191	154	6691	FB + G	4	202
191	155	8862	FB + G	4	206
191	156	5015	FB + G	4	150
191	157	4376	FB + G	4	134
191	158	7982	FB + G	4	226
191	159	4380	FB + G	4	197
191	160	7791	FB + G	4	284
191	161	9836	FB + G	4	358
191	162	10075	FB + G	4	286
191	163	7145	FB + G	4	194
191	164	4748	FB + G	4	205
191	165	1922	FB + G	4	64
191	166	3998	FB + G	4	166
191	167	6188	FB + G	4	193
191	168	5609	FB + G	4	175
191	169	2483	FB + G	4	56
191	170	2711	FB + G	4	122
191	171	8669	FB + G	4	202
191	172	3375	FB + G	4	154
191	173	4111	FB + G	4	160
191	174	10007	FB + G	4	262
191	175	6657	FB + G	4	195
191	176	9408	FB + G	4	318
191	177	7795	FB + G	4	156
191	178	10276	FB + G	5	178
191	179	2658	FB + G	5	103
191	180	3408	FB + G	5	155
147	0	8169	FB	5	200
147	1	0	FB	NA	NA
147	2	0	FB	NA	NA
147	3	0	FB	NA	NA
147	4	0	FB	NA	NA
147	5	0	FB	NA	NA
147	6	0	FB	NA	NA
147	7	0	FB	NA	NA
147	8	0	FB	NA	NA
147	9	0	FB	NA	NA
147	10	0	FB	NA	NA
147	11	0	FB	NA	NA
147	12	0	FB	NA	NA
147	13	0	FB	NA	NA
147	14	0	FB	NA	NA
147	15	0	FB	NA	NA
147	16	0	FB	NA	NA
147	17	0	FB	NA	NA
147	18	0	FB	NA	NA
147	19	0	FB	NA	NA
147	20	0	FB	NA	NA
147	21	0	FB	NA	NA
147	22	0	FB	NA	NA
147	23	0	FB	NA	NA
147	24	0	FB	NA	NA
147	25	0	FB	NA	NA
147	26	0	FB	NA	NA
147	27	0	FB	NA	NA
147	28	0	FB	NA	NA
147	29	0	FB	NA	NA
147	30	0	FB	NA	NA
147	31	0	FB	NA	NA
147	32	0	FB	NA	NA
147	33	0	FB	NA	NA
147	34	0	FB	NA	NA
147	35	0	FB	NA	NA
147	36	0	FB	NA	NA
147	37	0	FB	NA	NA
147	38	0	FB	NA	NA
147	39	0	FB	NA	NA
147	40	0	FB	NA	NA
147	41	0	FB	NA	NA
147	42	0	FB	NA	NA
147	43	0	FB	NA	NA
147	44	0	FB	NA	NA
147	45	0	FB	NA	NA
147	46	0	FB	NA	NA
147	47	0	FB	NA	NA
147	48	0	FB	NA	NA
147	49	0	FB	NA	NA
147	50	0	FB	NA	NA
147	51	0	FB	NA	NA
147	52	0	FB	NA	NA
147	53	0	FB	NA	NA
147	54	0	FB	NA	NA
147	55	0	FB	NA	NA
147	56	0	FB	NA	NA
147	57	0	FB	NA	NA
147	58	0	FB	NA	NA
147	59	9445	FB	7	242
147	60	5550	FB	7	149
147	61	5578	FB	7	169
147	62	0	FB	NA	NA
147	63	0	FB	NA	NA
147	64	11300	FB	7	174
147	65	4506	FB	7	122
147	66	8042	FB	7	150
147	67	14736	FB	7	381
147	68	14885	FB	7	503
147	69	7719	FB	7	203
147	70	8354	FB	7	176
147	71	7499	FB	7	168
147	72	5781	FB	7	138
147	73	0	FB	NA	NA
147	74	4989	FB	8	137
147	75	1457	FB	8	55
147	76	7	FB	8	1
147	77	0	FB	NA	NA
147	78	4916	FB	8	101
147	79	0	FB	NA	NA
147	80	0	FB	NA	NA
147	81	33	FB	8	2
147	82	1826	FB	8	100
147	83	1169	FB	8	50
147	84	5692	FB	8	143
147	85	0	FB	NA	NA
147	86	4637	FB	8	116
147	87	6499	FB	8	151
147	88	7178	FB	8	179
147	89	4600	FB	8	121
147	90	5	FB	8	1
147	91	912	FB	8	33
147	92	0	FB	NA	NA
147	93	0	FB	NA	NA
147	94	0	FB	NA	NA
147	95	0	FB	NA	NA
147	96	0	FB	NA	NA
147	97	0	FB	NA	NA
147	98	0	FB	NA	NA
147	99	0	FB	NA	NA
147	100	0	FB	NA	NA
147	101	0	FB	NA	NA
147	102	0	FB	NA	NA
147	103	0	FB	NA	NA
147	104	0	FB	NA	NA
147	105	0	FB	NA	NA
147	106	0	FB	NA	NA
147	107	0	FB	NA	NA
147	108	0	FB	NA	NA
147	109	0	FB	NA	NA
147	110	0	FB	NA	NA
147	111	0	FB	NA	NA
147	112	0	FB	NA	NA
147	113	0	FB	NA	NA
147	114	0	FB	NA	NA
147	115	0	FB	NA	NA
147	116	0	FB	NA	NA
147	117	0	FB	NA	NA
147	118	0	FB	NA	NA
147	119	0	FB	NA	NA
147	120	0	FB	NA	NA
147	121	0	FB	NA	NA
147	122	0	FB	NA	NA
147	123	0	FB	NA	NA
147	124	0	FB	NA	NA
147	125	0	FB	NA	NA
147	126	0	FB	NA	NA
147	127	0	FB	NA	NA
147	128	0	FB	NA	NA
147	129	0	FB	NA	NA
147	130	0	FB	NA	NA
147	131	0	FB	NA	NA
147	132	0	FB	NA	NA
147	133	0	FB	NA	NA
147	134	0	FB	NA	NA
147	135	0	FB	NA	NA
147	136	0	FB	NA	NA
147	137	0	FB	NA	NA
147	138	0	FB	NA	NA
147	139	0	FB	NA	NA
147	140	0	FB	NA	NA
147	141	0	FB	NA	NA
147	142	0	FB	NA	NA
147	143	0	FB	NA	NA
147	144	0	FB	NA	NA
147	145	0	FB	NA	NA
147	146	0	FB	NA	NA
147	147	0	FB	NA	NA
147	148	0	FB	NA	NA
147	149	0	FB	NA	NA
147	150	0	FB	NA	NA
147	151	0	FB	NA	NA
147	152	0	FB	NA	NA
147	153	0	FB	NA	NA
147	154	0	FB	NA	NA
147	155	0	FB	NA	NA
147	156	0	FB	NA	NA
147	157	0	FB	NA	NA
147	158	0	FB	NA	NA
147	159	0	FB	NA	NA
147	160	0	FB	NA	NA
147	161	0	FB	NA	NA
147	162	0	FB	NA	NA
147	163	0	FB	NA	NA
147	164	0	FB	NA	NA
147	165	0	FB	NA	NA
147	166	0	FB	NA	NA
147	167	0	FB	NA	NA
147	168	0	FB	NA	NA
147	169	0	FB	NA	NA
147	170	0	FB	NA	NA
147	171	0	FB	NA	NA
147	172	0	FB	NA	NA
147	173	0	FB	NA	NA
147	174	0	FB	NA	NA
147	175	0	FB	NA	NA
147	176	0	FB	NA	NA
147	177	0	FB	NA	NA
147	178	0	FB	NA	NA
147	179	0	FB	NA	NA
147	180	0	FB	NA	NA
748	0	5543	FB + R	8	171
748	1	5839	FB + R	8	234
748	2	4064	FB + R	8	193
748	3	8214	FB + R	8	272
748	4	6195	FB + R	8	235
748	5	3206	FB + R	8	124
748	6	261	FB + R	8	13
748	7	938	FB + R	8	26
[truncated: 21,350 more rows]
